# Supplementary material for: Swifts Form V-Shaped Wings While Dipping in Water to Fine-Tune Balance
Source: Biomimetics (Basel). 2024 Jul 26;9(8):457. doi: 10.3390/biomimetics9080457 (PMC11351436; doi:10.3390/biomimetics9080457)
Supplement: Supplementary file 1 [file biomimetics-09-00457-s001.zip]

Archive with 14 entries (14 files):
- biomimetics-3061199-supplementary.mp4
- seq1.png
- seq10.png
- seq11.png
- seq12.png
- seq13.png
- seq2.png
- seq3.png
- seq4.png
- seq5.png
- seq6.png
- seq7.png
- seq8.png
- seq9.png
